# Supplementary material for: Geographic disparities in COVID-19 testing and outcomes in Florida
Source: BMC Public Health. 2023 Jan 11;23:79. doi: 10.1186/s12889-022-14450-9 (PMC9832260; doi:10.1186/s12889-022-14450-9)
Supplement: Supplementary file 1 — Additional file 1: Supplementary File 1. Raw COVID-19 data for Florida counties, March 1 to July 15, 2020. [file 12889_2022_14450_MOESM1_ESM.csv]

Supplementary File1. Raw COVID-19 data for Florida counties, March 1 to July 15, 2020
OBJECTID	OBJECTID_12_13	DEPCODE	COUNTY	COUNTYNAME	County_1	State	PUIsTotal	Age_0_4	Age_5_14	Age_15_24	Age_25_34	Age_35_44	Age_45_54	Age_55_64	Age_65_74	Age_75_84	Age_85plus	Age_Unkn	PUIAgeRange	PUIAgeMedian	PUIFemale	PUIMale	PUISexUnkn	PUIFLRes	PUINotFLRes	PUIFLResOut	PUIContNo	PUIContUnkn	PUIAgeAvrg	PUITravelNo	PUITravelYes	TPositive	TNegative	TInconc	TPending	T_Total_Res	T_LabPrivate_Res	T_LabDOH_Res	T_LabPrivate_NonRes	T_LabDOH_NonRes	C_Female	C_Male	C_SexUnkn	C_AllResTypes	C_Age_0_4	C_Age_5_14	C_Age_15_24	C_Age_25_34	C_Age_35_44
66	66	1	1	ALACHUA	Alachua	FL	17096	230	256	2268	3243	2435	2393	2694	1973	943	594	67	0 to 119	45	9778	7172	146	16809	287	0	396	16178	61	944	79	2322	14768	6	0	16803	2206	78	27	11	1174	1105	5	2284	19	55	762	549	255
17	17	2	3	BAKER	Baker	FL	1065	35	22	128	160	154	170	172	113	76	33	2	0 to 99	47	577	435	53	1005	60	0	73	861	16	220	5	187	869	0	9	996	126	61	0	0	85	98	4	187	2	6	30	29	31
15	15	3	5	BAY	Bay	FL	4534	53	63	452	670	655	745	782	536	326	196	56	0 to 119	49	2518	1962	54	4472	62	0	286	3805	28	1004	94	1523	3009	0	2	4470	1362	118	41	2	797	679	4	1480	20	31	271	324	261
40	40	4	7	BRADFORD	Bradford	FL	1583	24	33	140	203	188	237	301	195	153	103	6	0 to 118	53	990	570	23	1581	2	0	54	1399	34	239	2	161	1421	0	1	1580	98	63	0	0	98	63	0	161	2	8	22	19	27
42	42	5	9	BREVARD	Brevard	FL	22605	291	425	1737	2515	2545	3162	4782	4160	2212	627	149	0 to 119	56	12678	9816	111	22581	24	0	874	20570	107	2719	125	3723	18871	0	11	22570	3621	83	15	3	1905	1783	16	3704	42	92	763	758	549
62	62	6	11	BROWARD	Broward	FL	123848	2615	3561	10780	19572	19480	21063	21398	14090	7364	3713	212	0 to 119	47	66631	55669	1548	122201	1647	0	4939	100947	2336	23210	1140	34153	89594	21	80	122103	31911	1852	362	28	17208	16390	165	33763	664	1458	4968	7013	6036
5	5	7	13	CALHOUN	Calhoun	FL	680	7	12	59	70	97	99	123	97	76	40	0	0 to 99	54	407	260	13	680	0	0	18	468	4	161	8	184	495	0	1	679	168	16	0	0	119	65	0	184	1	5	21	21	18
56	56	8	15	CHARLOTTE	Charlotte	FL	6226	70	62	348	547	612	873	1190	1158	789	570	7	0 to 119	60	3610	2540	76	6204	22	0	338	5285	62	960	31	1281	4940	1	4	6199	1097	178	5	1	678	575	22	1275	12	18	126	147	122
32	32	9	17	CITRUS	Citrus	FL	4696	64	94	303	478	439	574	862	994	672	208	8	0 to 222	59	2619	1906	171	4688	8	0	165	3738	119	665	36	665	4023	1	7	4681	445	219	1	0	332	329	3	664	7	18	89	94	79
22	22	10	19	CLAY	Clay	FL	9538	173	258	834	1189	1364	1569	1625	1392	792	320	22	0 to 101	51	5450	3970	118	9515	23	0	387	8287	130	1109	74	1641	7886	1	10	9504	1545	91	5	0	888	743	5	1636	14	48	230	286	267
47	47	11	21	COLLIER	Collier	FL	20417	532	823	2246	2541	2667	2756	2915	2939	2219	741	38	0 to 105	50	10835	9439	143	20041	376	0	772	15824	356	4344	187	6872	13401	3	141	19897	6418	357	81	16	3378	3357	40	6775	189	357	1256	1162	1169
16	16	12	23	COLUMBIA	Columbia	FL	4105	100	119	298	549	579	572	772	601	301	205	9	0 to 119	52	2103	1920	82	4087	18	0	327	3337	63	702	16	929	3173	0	3	4084	875	49	5	0	271	653	0	924	20	29	85	186	191
48	48	13	25	DADE	Dade	FL	207767	2460	4026	18880	35140	33729	37546	33906	22122	12351	6910	697	0 to 225	47	107776	98784	1207	206124	1642	1	5103	185943	2785	22562	1055	72317	135173	97	180	205849	70585	1046	677	9	35931	35518	182	71631	873	1845	8938	14138	12266
58	58	14	27	DESOTO	Desoto	FL	3129	87	167	301	457	470	540	555	313	163	72	4	0 to 102	46	1284	1720	125	3119	10	0	116	2151	48	942	14	997	2124	0	8	3111	868	129	0	0	414	579	4	997	32	92	133	200	184
26	26	15	29	DIXIE	Dixie	FL	898	25	32	76	100	150	114	144	139	76	41	1	0 to 118	51	535	349	14	898	0	0	17	728	6	149	2	135	763	0	0	898	110	25	0	0	75	59	1	135	0	6	19	16	22
36	36	16	31	DUVAL	Duval	FL	60296	1010	1486	6503	10723	9056	9124	9891	7038	3543	1791	131	-6 to 119	46	32980	26544	772	59600	696	0	1277	54882	454	4084	237	14152	46035	11	98	59495	12964	1023	151	14	7335	6567	85	13987	172	489	2473	3559	2438
63	63	17	33	ESCAMBIA	Escambia	FL	21389	495	565	2260	3103	2572	2846	3693	3037	1758	1004	56	0 to 119	51	12651	8645	93	18218	3171	0	573	19497	183	1859	117	4745	16622	2	20	18196	4058	79	608	0	2226	1863	48	4137	51	133	991	969	664
59	59	18	35	FLAGLER	Flagler	FL	4323	62	55	265	441	503	618	831	822	501	219	6	0 to 119	57	2514	1751	58	4284	39	0	181	3779	37	432	52	557	3763	0	3	4281	472	76	9	0	300	242	6	548	11	17	76	83	60
65	65	19	37	FRANKLIN	Franklin	FL	559	9	8	32	43	45	67	130	131	76	18	0	0 to 95	61	323	234	2	555	4	0	11	481	0	56	12	48	510	0	1	554	43	3	1	0	27	19	0	46	0	1	4	7	3
9	9	20	39	GADSDEN	Gadsden	FL	3308	65	131	278	553	565	569	495	407	157	85	3	0 to 119	46	2229	1063	16	3288	19	1	69	2850	46	526	21	687	2619	1	1	3287	665	16	6	0	425	250	6	681	14	41	84	131	141
1	1	21	41	GILCHRIST	Gilchrist	FL	862	23	25	100	112	122	129	125	111	78	37	0	0 to 118	49	479	375	8	862	0	0	23	692	2	205	3	169	693	0	0	862	144	25	0	0	60	109	0	169	6	7	24	27	27
55	55	22	43	GLADES	Glades	FL	385	7	16	51	80	81	47	35	34	26	6	2	1 to 90	39	185	199	1	385	0	0	45	195	3	205	0	213	172	0	0	385	211	2	0	0	86	127	0	213	4	5	35	57	57
38	38	23	45	GULF	Gulf	FL	746	19	26	66	78	76	128	141	125	67	20	0	0 to 94	53	430	313	3	687	59	0	35	594	1	123	16	109	637	0	0	687	101	3	5	0	58	46	0	104	1	5	22	16	17
14	14	24	47	HAMILTON	Hamilton	FL	2131	28	44	192	558	430	335	252	174	72	42	4	0 to 118	40	532	1577	22	2125	6	0	46	1896	9	443	7	444	1686	0	1	2124	431	10	2	1	139	302	0	441	17	27	62	108	79
23	23	25	49	HARDEE	Hardee	FL	1522	51	132	232	286	198	192	180	148	75	28	0	0 to 94	37	827	671	24	1514	8	0	72	686	2	751	15	633	889	0	0	1514	440	187	5	1	326	297	4	627	22	66	115	135	93
60	60	26	51	HENDRY	Hendry	FL	3148	114	153	440	584	501	458	396	231	154	110	7	0 to 104	40	1552	1581	15	3146	2	0	291	1756	32	1224	10	1288	1859	0	1	3145	1243	45	0	0	550	733	5	1288	39	65	208	284	234
33	33	27	53	HERNANDO	Hernando	FL	4785	85	92	448	655	580	706	821	649	468	277	4	0 to 102	52	2830	1938	17	4760	25	0	311	3761	66	1053	54	988	3796	0	1	4759	799	177	10	1	498	477	1	976	13	31	164	184	130
45	45	28	55	HIGHLANDS	Highlands	FL	4262	77	82	241	464	403	509	672	763	667	364	20	0 to 119	60	2541	1686	35	4196	66	0	108	3712	47	519	34	627	3629	1	5	4190	568	56	3	0	329	294	1	624	15	21	73	94	86
20	20	29	57	HILLSBOROUGH	Hillsborough	FL	70764	1676	2257	7807	12028	10463	10765	10844	8112	4342	1996	474	0 to 119	45	39689	30605	470	70311	453	0	1496	64001	458	5453	352	21018	49575	22	149	70140	20520	389	106	3	10993	9721	195	20909	423	861	3858	4886	3313
18	18	30	59	HOLMES	Holmes	FL	1021	18	19	85	157	146	165	172	162	70	26	1	0 to 119	50	486	520	15	1007	14	0	15	784	5	236	10	258	763	0	0	1007	224	29	3	2	53	200	0	253	3	1	30	71	59
61	61	31	61	INDIAN RIVER	Indian River	FL	6920	101	160	617	730	699	854	1063	1172	853	655	16	0 to 119	58	4165	2716	39	6848	72	0	289	5412	77	1412	85	1386	5505	0	29	6821	1359	15	10	2	719	641	14	1374	29	80	260	243	193
52	52	32	63	JACKSON	Jackson	FL	3469	38	56	314	580	577	597	530	353	254	164	6	0 to 105	47	1573	1810	86	3444	25	0	25	2708	19	630	39	675	2789	1	4	3439	623	41	10	1	228	434	2	664	6	12	75	126	123
11	11	33	65	JEFFERSON	Jefferson	FL	652	15	17	36	62	87	95	127	124	68	20	1	0 to 101	55	384	264	4	646	6	0	15	506	41	134	10	100	552	0	0	646	63	34	3	0	52	45	0	97	2	3	11	17	12
37	37	34	67	LAFAYETTE	Lafayette	FL	395	7	3	47	50	43	40	48	54	57	45	1	0 to 119	57	247	139	9	395	0	0	11	334	0	32	1	64	331	0	0	395	57	7	0	0	32	29	3	64	2	3	7	13	5
27	27	35	69	LAKE	Lake	FL	17748	275	332	1244	1882	1859	2288	2818	3024	2108	691	1227	0 to 103	56	9354	7391	1003	17603	145	0	249	16550	222	920	106	2882	14821	0	45	17560	2834	25	23	0	1457	1365	37	2859	47	91	486	561	435
46	46	36	71	LEE	Lee	FL	34410	449	676	3221	4654	4537	4943	5471	5321	3485	1588	65	0 to 119	52	19345	14745	320	33340	1069	1	1131	29470	613	4654	206	10850	23536	2	22	33317	10302	349	192	6	5506	4997	148	10651	176	334	1726	2092	1734
10	10	37	73	LEON	Leon	FL	15031	215	389	2414	2533	2134	2158	2289	1803	703	351	42	0 to 119	43	7816	7070	145	14770	260	1	321	13670	201	1149	111	2606	12412	2	11	14758	2517	31	55	3	1337	1184	27	2548	21	97	1057	518	291
28	28	38	75	LEVY	Levy	FL	1938	33	36	204	249	215	264	369	287	197	82	2	0 to 118	54	1113	807	18	1934	4	0	59	1503	16	488	10	296	1642	0	0	1934	266	27	0	3	116	175	2	293	3	6	61	55	44
13	13	39	77	LIBERTY	Liberty	FL	2289	7	10	179	698	565	411	278	96	30	7	8	0 to 105	38	207	2074	8	2289	0	0	4	2005	1	136	4	281	2008	0	0	2289	277	4	0	0	26	254	1	281	3	4	32	66	58
12	12	40	79	MADISON	Madison	FL	1422	72	68	146	172	188	199	203	197	115	56	6	0 to 99	48	898	519	5	1396	26	0	48	959	53	526	34	402	1019	0	1	1395	245	151	6	0	244	152	0	396	25	24	51	57	64
21	21	41	81	MANATEE	Manatee	FL	19700	355	590	1638	2242	2289	2624	3416	3505	2132	805	104	0 to 119	55	11030	8366	304	19412	288	0	1216	17058	177	2721	55	5564	14130	4	2	19406	5447	65	52	0	2871	2603	38	5512	112	320	891	1022	919
24	24	42	83	MARION	Marion	FL	17384	214	311	1316	2141	2091	2504	2869	3075	2026	806	31	0 to 168	55	10467	6859	58	17356	28	0	4545	11015	177	4337	181	1939	15297	0	148	17209	1889	43	5	1	974	941	17	1932	29	55	303	375	326
19	19	43	85	MARTIN	Martin	FL	9125	203	297	799	1047	1140	1200	1507	1471	1022	416	23	0 to 100	53	4522	4177	426	9027	98	0	651	6672	82	2517	87	2935	6150	1	39	8988	2902	15	18	0	1357	1546	14	2917	98	178	464	529	520
49	49	44	87	MONROE	Monroe	FL	4430	61	88	315	601	615	752	908	664	312	110	4	0 to 101	52	2281	2131	18	4341	89	0	1358	2319	83	972	141	670	3721	0	39	4305	628	23	15	4	285	359	7	651	16	25	68	134	111
54	54	45	89	NASSAU	Nassau	FL	3883	65	78	369	431	466	546	708	643	395	178	4	0 to 103	54	2111	1609	163	3759	124	0	144	3271	28	414	66	600	3267	0	16	3744	553	24	21	2	287	287	3	577	8	16	135	100	94
4	4	46	91	OKALOOSA	Okaloosa	FL	8191	222	187	781	1280	1172	1061	1185	901	763	595	44	0 to 119	48	4866	3231	94	8038	152	1	272	6956	137	830	99	1532	6634	0	25	8014	1375	136	16	5	817	654	40	1511	19	46	278	328	231
64	64	47	93	OKEECHOBEE	Okeechobee	FL	2094	43	89	305	287	252	257	312	205	189	144	11	0 to 119	47	1190	882	22	2083	11	0	162	1496	2	491	15	586	1507	0	1	2082	535	48	3	0	287	294	2	583	18	48	112	107	99
31	31	48	95	ORANGE	Orange	FL	79580	1392	1911	8532	13431	12141	12318	11811	8106	3851	1473	4614	0 to 120	45	42944	36129	507	78302	1277	1	1519	74797	585	4556	454	19910	59343	1	326	77977	19469	121	314	5	9631	9770	189	19590	295	501	4162	5205	3411
44	44	49	97	OSCEOLA	Osceola	FL	17393	258	530	1580	2795	2694	2869	2689	1971	981	345	681	0 to 155	46	9524	7763	106	17291	102	0	1341	14285	390	2277	225	4751	12577	2	63	17227	4635	42	72	2	2369	2272	36	4677	69	169	716	1132	871
6	6	50	99	PALM BEACH	Palm Beach	FL	82952	1350	2098	7169	10994	10532	11781	13523	11547	8002	4327	1629	0 to 119	52	45016	37629	307	82084	866	2	4261	70280	465	14015	450	22788	59791	181	192	81716	22366	196	220	6	11382	11117	63	22562	388	825	3298	4320	3750
8	8	51	101	PASCO	Pasco	FL	17785	358	462	1707	2395	2491	2818	2931	2488	1482	623	30	0 to 119	50	10072	7614	99	17697	88	0	805	14684	223	2827	159	4363	13373	2	47	17648	4256	84	22	1	2171	2125	44	4340	73	127	730	837	713
34	34	52	103	PINELLAS	Pinellas	FL	47104	492	789	3833	6541	5637	6767	8539	7418	4536	2463	89	0 to 120	54	26880	20097	127	46745	359	0	3408	39277	411	9811	444	12082	34980	1	41	46703	11811	181	81	7	6420	5520	52	11992	154	391	1898	2637	1656
43	43	53	105	POLK	Polk	FL	25461	613	826	2455	3766	3631	3683	3768	3408	2085	892	334	0 to 119	48	14216	10956	289	25352	109	0	1000	21771	231	3527	170	8206	17228	1	26	25325	7464	712	25	5	4215	3841	120	8176	152	357	1253	1649	1474
2	2	54	107	PUTNAM	Putnam	FL	4035	89	174	440	611	513	608	650	458	313	166	13	0 to 118	48	2436	1536	63	4027	8	0	126	3582	133	681	22	855	3176	1	3	4023	490	365	0	0	421	406	28	855	20	81	156	156	126
67	67	55	109	ST. JOHNS	St. Johns	FL	12053	190	314	1241	1357	1750	2000	2065	1768	932	419	17	0 to 119	50	6534	5296	223	12008	45	0	491	10201	208	1466	216	2079	9888	11	75	11923	1860	193	22	4	1022	997	34	2053	28	54	514	315	288
7	7	56	111	ST. LUCIE	St. Lucie	FL	13020	237	319	1048	1702	1731	2033	2176	1894	1212	629	39	0 to 119	52	7536	5220	264	12871	149	0	774	10392	188	2526	96	3209	9617	7	187	12677	3088	105	16	0	1740	1421	32	3193	59	124	441	576	533
50	50	57	113	SANTA ROSA	Santa Rosa	FL	8374	264	327	983	1156	1147	1258	1290	1106	582	251	10	0 to 119	47	4600	3721	53	8303	71	0	257	7073	99	983	121	1523	6849	0	2	8301	1452	61	10	0	755	734	24	1513	24	41	440	274	197
57	57	58	115	SARASOTA	Sarasota	FL	15944	194	268	1186	1711	1623	2045	2775	3003	2082	1014	43	0 to 119	58	8846	6915	183	15687	257	0	681	14333	190	1930	106	3448	12483	1	12	15675	3338	69	34	6	1754	1609	44	3407	38	96	572	630	497
30	30	59	117	SEMINOLE	Seminole	FL	20719	291	500	2234	2962	2835	3162	3238	2697	1319	630	851	0 to 119	48	11653	8906	160	20671	48	0	556	18901	246	1415	116	4667	16020	1	31	20640	4586	62	17	0	2493	2127	28	4648	65	121	1038	1019	679
29	29	60	119	SUMTER	Sumter	FL	4371	60	40	134	213	227	344	591	1540	988	148	86	0 to 119	68	2168	2016	187	4292	79	0	239	3668	164	598	83	721	3609	0	41	4251	658	56	6	1	301	405	8	714	1	15	48	47	79
35	35	61	121	SUWANNEE	Suwannee	FL	2697	89	101	262	364	336	328	404	332	252	218	11	0 to 118	51	1657	962	78	2680	17	0	96	1998	110	861	23	788	1908	0	1	2679	654	117	14	3	437	323	11	771	32	58	122	118	122
3	3	62	123	TAYLOR	Taylor	FL	1035	33	27	110	157	145	138	175	146	75	25	4	0 to 118	47	582	422	31	1027	8	0	25	785	3	280	28	158	876	1	0	1026	127	29	2	0	80	75	1	156	0	5	35	39	27
39	39	63	125	UNION	Union	FL	1263	12	28	83	84	120	145	414	289	74	14	0	0 to 118	59	356	901	6	1263	0	0	32	1145	4	153	5	123	1140	0	0	1263	97	26	0	0	37	86	0	123	1	8	26	13	11
25	25	64	127	VOLUSIA	Volusia	FL	23908	224	434	1691	2743	2682	3451	4704	4264	2316	1112	287	0 to 119	56	13367	9917	624	23792	116	0	798	21389	230	2575	195	4355	19532	0	21	23771	3965	356	30	4	2284	2018	19	4321	51	146	707	830	599
41	41	65	129	WAKULLA	Wakulla	FL	1474	21	37	129	179	207	248	276	225	111	40	1	0 to 102	51	804	660	10	1469	5	0	40	1261	13	268	8	206	1268	0	0	1469	179	24	2	1	86	117	0	203	1	3	38	39	39
51	51	66	131	WALTON	Walton	FL	2241	54	59	257	290	317	325	363	268	171	134	3	0 to 101	49	1201	1005	35	2130	111	0	87	1881	15	649	83	649	1592	0	0	2130	564	25	57	3	279	309	1	589	6	20	148	113	112
53	53	67	133	WASHINGTON	Washington	FL	1062	15	23	78	121	133	168	223	141	105	55	0	0 to 119	54	622	418	22	1053	9	0	40	781	9	254	15	214	846	0	2	1051	178	31	5	0	106	100	3	209	1	5	24	32	26
68	999	999	999	Unknown	Unknown	FL	1575	7	12	109	199	210	230	193	142	212	258	3	0 to 119	56	1022	532	21	195	1380	0	4	1550	0	22	16	332	1242	1	0	194	71	0	258	3	26	35	10	71	7	11	54	79	57
[truncated: 38 more columns]
